# Supplementary material for: Active States During the Reduction of CO2 by a MoS2 Electrocatalyst
Source: J Phys Chem Lett. 2023 Mar 27;14(13):3222–9. doi: 10.1021/acs.jpclett.2c03942 (PMC10084464; doi:10.1021/acs.jpclett.2c03942)
Supplement: Supplementary file 2 — jz2c03942_si_002.zip [file jz2c03942_si_002.zip]

Archive with 7 entries (7 files):
- MoS2_CH2_H.POSCAR
- MoS2_CH3.POSCAR
- MoS2_CO.POSCAR
- MoS2_CO_OH.POSCAR
- MoS2_COH.POSCAR
- MoS2_COO_H.POSCAR
- MoS2_COOH.POSCAR
