# Supplementary material for: Active States During the Reduction of CO2 by a MoS2 Electrocatalyst
Source: J Phys Chem Lett. 2023 Mar 27;14(13):3222–9. doi: 10.1021/acs.jpclett.2c03942 (PMC10084464; doi:10.1021/acs.jpclett.2c03942)
Supplement: Supplementary file 2 — jz2c03942_si_002.zip [file jz2c03942_si_002.zip › MoS2_CH2_H.POSCAR]

MoS2_CH2_H
1.0
12.64398  0.00000  0.00000
-6.32201 10.95003  0.00000
 0.00000  0.00000 27.29501
Mo S C H
32 63 1 3
Cartesian
-0.0110271059879 1.8298566554346 3.0372872218986
1.5825401115165 0.9228429550827 8.9761423564066
-1.5853312933541 4.5605134345539 3.0502691886088
-0.0167455147745 3.6243729912908 8.9866462434908
-3.1592584887660 7.2877239420251 3.0616100306814
-1.5680068557162 6.3733854086469 8.9989005457666
-4.7341947368798 10.0170075440832 3.0753110594524
-3.1435495301984 9.1038779037992 9.0096483258643
3.1383164215873 1.8314540115188 3.0262234310394
4.7117123176910 0.9242863050253 8.9607987816696
1.5635955785102 4.5592119913254 3.0389906452378
3.2192815448832 3.5812653752181 9.0129038858203
-0.0099246930633 7.2892593074564 3.0527845610771
1.5534373408974 6.4044175567342 9.0179857624293
-1.5843006757860 10.0183003128656 3.0660824664556
0.0025965606404 9.0972437918564 9.0099203724046
6.2870272271935 1.8328733102987 3.0171781225978
7.8572158738592 0.9276218974421 8.9628491516492
4.7149444702510 4.5600326008539 3.0293262986224
6.2616085518586 3.6530767904055 8.9458439849900
3.1397768804497 7.2916714080848 3.0413040221829
4.7527383208302 6.3894565779026 8.9778130565808
1.5658359282475 10.0181380194943 3.0564072991946
3.1446099985127 9.1124051723700 9.0152047722521
9.4375107212631 1.8323896662140 3.0093274033032
11.0140082713518 0.9120147185349 8.9448146023765
7.8634089242021 4.5625207355815 3.0210808330724
9.4373399540611 3.6470408916643 8.9531506217086
6.2896453652367 7.2902678833862 3.0338239916475
7.8754964793544 6.3810593467516 8.9719820371466
4.7142883511085 10.0186625098911 3.0466607760891
6.2935641452527 9.0984688964014 8.9880327337493
-0.0124095656142 1.8121192971994 7.3960274931158
1.5571122412408 0.9246725335943 1.4451139631729
1.5706024303101 0.9160332868958 4.6142765184130
-0.0039616660306 1.8047160260340 10.5641902340725
-1.5839812854966 4.5516703211939 7.4052796006034
-0.0180043396895 3.6539148498286 1.4585337711335
-0.0045722506855 3.6452733010742 4.6272023812114
-1.5830580627899 4.5497251727330 10.5731379532836
-3.1517043855627 7.2836553060732 7.4240832085153
-1.5906766333764 6.3830542997221 1.4705418588706
-1.5782243621526 6.3754662977923 4.6397605236780
-3.1350205177432 7.2872054023165 10.5906206272748
-4.7368161920390 10.0115909719065 7.4389509927137
-3.1651823659557 9.1122047198873 1.4838879522974
-3.1527389321163 9.1030673732958 4.6516304313313
-4.7158706503902 10.0026112020112 10.6003483241163
3.1442081896644 1.8467358389809 7.3726098511883
4.7069331109077 0.9257771346274 1.4351309982978
4.7177735648118 0.9179944658402 4.6035957814823
3.1619543736644 1.7799391364213 10.5971569110023
1.5731849320473 4.5392341717081 7.4208046310628
3.1331818285057 3.6550668720051 1.4471084575388
3.1441957781532 3.6457713558794 4.6127301765508
1.5413116748154 4.5065369823748 10.5860414143048
0.0009685480370 7.2880962774822 7.4107924589910
1.5586627430943 6.3837754944899 1.4607747379929
1.5718570345457 6.3751527106959 4.6272450268495
-0.0074875889968 7.2848498255857 10.6039446469352
-1.5750808321537 10.0179170101349 7.4226641473659
-0.0156291332325 9.1129572607584 1.4746941798321
-0.0031725874876 9.1036847390640 4.6420338677728
-1.5676759603168 10.0128575873692 10.5931106669644
6.2870160872245 1.8324397231505 7.3708071899066
7.8564586734305 0.9263036402030 1.4275421407385
7.8677891139826 0.9181949214773 4.5938649373032
6.2787576744037 1.8575072881772 10.5477206342241
4.7240987147727 4.5782761273410 7.3421782886482
6.2836212941643 3.6557856645197 1.4379465009416
6.2950754992256 3.6473450504842 4.6074721595212
3.1389258305382 7.3167418700288 7.4120761130785
4.7089441165776 6.3842641787908 1.4510867944940
4.7200614695902 6.3762547009353 4.6181700665337
3.1816452277838 7.2922288632709 10.6068794493259
1.5703757393311 10.0279632094903 7.4293124105911
3.1338007162674 9.1142098711412 1.4632299269030
3.1456891104444 9.1047837018028 4.6335157639123
1.5697074013515 10.0222442592491 10.6002360460657
9.4279208700542 1.8303720544129 7.3692116931615
11.0063198106104 0.9270075637614 1.4178230118610
11.0178669338634 0.9173888287108 4.5848087532520
9.4440715598624 1.8286796134450 10.5356814234999
7.8570231642849 4.5689539340448 7.3759936821342
9.4327529709143 3.6563633829682 1.4308999243060
9.4437435311378 3.6480800249905 4.5974853553199
7.8461680677347 4.5389128154578 10.5361706348780
6.3194560526456 7.3088286256994 7.3815839061225
7.8576717489957 6.3854751533202 1.4416004920237
7.8705602719967 6.3766830064910 4.6095397751179
6.3099543774529 7.2705441713317 10.5725155640868
4.7034567926401 10.0063824631645 7.4140186635699
6.2839239455181 9.1136597771940 1.4556585890796
6.2953277454583 9.1049501030180 4.6221177232943
4.7353998503029 10.0193481171252 10.5857159391678
4.8580153799975 4.6323196910166 10.2444446419262
3.1654019812009 5.4905937990613 9.1232357612588
5.3661966673576 4.8043190491374 11.2447786605310
3.8834473892528 4.2578107956514 10.7916821648647
