# Supplementary material for: Active States During the Reduction of CO2 by a MoS2 Electrocatalyst
Source: J Phys Chem Lett. 2023 Mar 27;14(13):3222–9. doi: 10.1021/acs.jpclett.2c03942 (PMC10084464; doi:10.1021/acs.jpclett.2c03942)
Supplement: Supplementary file 2 — jz2c03942_si_002.zip [file jz2c03942_si_002.zip › MoS2_CH3.POSCAR]

MoS2_CH3
1.0
12.64398  0.00000  0.00000
-6.32201 10.95003  0.00000
 0.00000  0.00000 27.29501
Mo S C H
32 63 1 3
Cartesian
-0.0061125504135 1.8240187855807 3.0463720140964
1.5755277650689 0.9125516989004 9.0122718135064
-1.5793976723149 4.5524838363620 3.0518130130149
0.0002793439407 3.6344510438993 9.0135687907029
-3.1530300941832 7.2809049320462 3.0561682700273
-1.5651590536886 6.3669895396868 9.0177008566037
-4.7263852298571 10.0093976846213 3.0608229783712
-3.1418898799701 9.0953802419018 9.0222760457852
3.1440592358951 1.8255848164264 3.0408516973653
4.7217373866558 0.9134121184616 9.0076873849729
1.5707367961431 4.5534909819127 3.0455751181040
3.1709017741660 3.6175653088673 9.0007849322120
-0.0029901642219 7.2823592817651 3.0516401265961
1.5961726548496 6.3598663059195 9.0183112758809
-1.5767578601040 10.0110855729843 3.0565173246752
0.0093370747335 9.0940884419201 9.0180509775471
6.2934623354306 1.8268283318703 3.0370559674049
7.8722662227461 0.9159790596932 9.0017655410594
4.7202080571312 4.5554274212901 3.0400895295882
6.2753767759942 3.6583486432412 9.0235993626646
3.1471469887018 7.2839113647488 3.0459321724586
4.7584336031559 6.3672834536247 9.0011251335937
1.5729545265338 10.0124964011041 3.0525197002174
3.1585156743366 9.1046605987662 9.0142811900616
9.4430817735133 1.8286900868902 3.0330829825833
11.0244735935382 0.9164639966738 8.9929152713843
7.8698856048505 4.5572623862406 3.0374097271667
9.4487916816225 3.6465851900017 9.0021220997416
6.2962650796456 7.2853268153249 3.0415609553850
7.8757501187603 6.3762892987394 9.0083941398793
4.7225348281544 10.0142287683614 3.0474357066671
6.3033915476232 9.1014060954818 9.0133350375227
-0.0004881709549 1.8214513367917 7.4263163111452
1.5647304167473 0.9167347270941 1.4587899957182
1.5726674158307 0.9127006327482 4.6266971914558
-0.0003041102987 1.8157522397078 10.5972568750682
-1.5766919370331 4.5473996473808 7.4316489670861
-0.0090287235390 3.6452651949178 1.4639154940552
-0.0002874385910 3.6414049592057 4.6322416305421
-1.5689624352682 4.5510354155779 10.6011360847878
-3.1458145756627 7.2762553835725 7.4371601125765
-1.5820398786594 6.3736638406979 1.4692038878389
-1.5741447244915 6.3698475058256 4.6373118924813
-3.1366245251958 7.2757286784905 10.6049920741704
-4.7254340583939 10.0094091040574 7.4427284241385
-3.1554279369120 9.1021800341559 1.4737443084828
-3.1479316709525 9.0982987035945 4.6419118175687
-4.7128296127290 10.0025819552725 10.6090509300208
3.1421841919472 1.8281471033704 7.4210123133814
4.7151017942078 0.9180564855834 1.4537887497905
4.7222175899763 0.9145218607804 4.6218645594405
3.1577611623592 1.8089642290776 10.5994119778674
1.5866006486588 4.5410441147600 7.4344396799519
3.1413298533846 3.6464596594598 1.4574246453668
3.1493710858163 3.6429370774580 4.6255840328701
1.5806767734056 4.5260024345637 10.5963602307593
0.0153046103629 7.2723586831904 7.4367579669680
1.5676569616649 6.3753228792760 1.4636575650725
1.5762881537182 6.3707876209969 4.6313355287094
0.0182346561259 7.2711123044007 10.6010450575711
-1.5686345257414 10.0080074767362 7.4375135681353
-0.0057564802132 9.1038526111466 1.4695545650960
0.0018755263054 9.0996004777026 4.6376566209844
-1.5631908281555 10.0009787140900 10.6053519747531
6.2908361096718 1.8353803445640 7.4296062916640
7.8646219922264 0.9194404059368 1.4502745906313
7.8714427004404 0.9159299187618 4.6183525667714
6.3040125263336 1.8243955446711 10.5889847395813
4.7168408480541 4.5579359456128 7.4296993431665
6.2918189328165 3.6478418883726 1.4539282382106
6.2978654447174 3.6447958194617 4.6228491930538
3.1663620808915 7.2772300537485 7.4348184118455
4.7177690717297 6.3769190068693 1.4577792887961
4.7252204043437 6.3723970107689 4.6259384051005
3.1767961099082 7.2905627631345 10.5967270363044
1.5791991265430 10.0135377485286 7.4323565256562
3.1436256043373 9.1057953844592 1.4646213345044
3.1517243233672 9.1008230560211 4.6329494932635
1.5803020219401 10.0056976748891 10.6018472901250
9.4413957862961 1.8302307894760 7.4125091687827
11.0139682060090 0.9215175253578 1.4455005814465
11.0219728298837 0.9173443865565 4.6131298412031
9.4526934427823 1.8241520876599 10.5801853368901
7.8616575617147 4.5560997053209 7.4299522036555
9.4410942801328 3.6499583407586 1.4506294031938
9.4479351813458 3.6464739580571 4.6187097549144
7.8781479874116 4.5508504986741 10.5893426752067
6.2935825517215 7.2865054412799 7.4217373137084
7.8675353936706 6.3781983671939 1.4545013262799
7.8745381309387 6.3744793767611 4.6225718542964
6.3183929889714 7.2832912023934 10.6001295636468
4.7280571093980 10.0114790214436 7.4273844941935
6.2934932846598 9.1071512951940 1.4598498703364
6.3013432684867 9.1029627048741 4.6277610000754
4.7334706564249 10.0148503108171 10.5983258174431
4.9105837267866 4.4465045664208 10.5852665231786
3.8914744513669 5.0349029833420 10.5206843098917
5.4809527978856 5.1212966832833 11.2949944899432
4.6114688838545 3.6153555879826 11.2947117473201
