# Supplementary material for: Active States During the Reduction of CO2 by a MoS2 Electrocatalyst
Source: J Phys Chem Lett. 2023 Mar 27;14(13):3222–9. doi: 10.1021/acs.jpclett.2c03942 (PMC10084464; doi:10.1021/acs.jpclett.2c03942)
Supplement: Supplementary file 2 — jz2c03942_si_002.zip [file jz2c03942_si_002.zip › MoS2_CO.POSCAR]

MoS2_CO
1.0
12.64398  0.00000  0.00000
-6.32201 10.95003  0.00000
 0.00000  0.00000 27.29501
Mo S C H
32 63 1
Cartesian
-0.0003815959216 1.8260001499134 3.0994665378142
1.5772139575011 0.9000176155180 9.1986552217138
-1.5805244728151 4.5639975714709 3.0991340847133
0.0060603324456 3.6351191933975 9.1964855421577
-3.1609268678097 7.3015560065161 3.0990530185630
-1.5797548957519 6.3709064618582 9.1983970110130
-4.7416284830655 10.0387921823182 3.0991187995132
-3.1634149541402 9.1095904499991 9.2041917395292
3.1608003013692 1.8260709965768 3.0992541827136
4.7320100657849 0.9039090354920 9.1996080901664
1.5803403761743 4.5639119422735 3.0989165435627
3.1578962906569 3.6326669352424 9.1699348767335
-0.0001764470207 7.3014035821646 3.0990617529631
1.5876847068253 6.3539242866959 9.2025930713748
-1.5806912471758 10.0388590869725 3.0995044778643
0.0042517346780 9.1104905420747 9.2061678975348
6.3218795293795 1.8259887618871 3.0995803579645
7.9056920111885 0.8960972874774 9.1961943045069
4.7414897783850 4.5638178815566 3.0979917889601
6.3508891644620 3.7001077027666 9.1629454460639
3.1607520645090 7.3014120136841 3.0978291107596
4.8129754775869 6.3429240008283 9.1970966772094
1.5803513132344 10.0387076481232 3.0996731609648
3.1629688738183 9.1052045268847 9.2121381329015
9.4827979257091 1.8258638220990 3.0993142317138
11.0652250676523 0.8981002660965 9.2037653916281
7.9023078445742 4.5636426811525 3.0988870649626
9.4761540726611 3.6411836458827 9.1983880036630
6.3215146867579 7.3014469442646 3.0974355168585
7.8852554506822 6.3591913583422 9.1850276470257
4.7410887107033 10.0386099738980 3.0986506902619
6.3188998443269 9.0985579710572 9.2179590646177
-0.0022869835097 1.8169088914482 7.6399308433065
1.5790307738688 0.9237673442869 1.5400873523551
1.5820550290216 0.9045004463558 4.6574408496193
0.0031424133333 1.8027836873742 10.7620748860341
-1.5801623486536 4.5568034048806 7.6385838350528
-0.0014570313462 3.6610385601698 1.5401064588552
0.0016746345871 3.6423619781000 4.6572224896187
-1.5778198579837 4.5389576012266 10.7578564437723
-3.1631667524192 7.2977716777891 7.6400359290568
-1.5818813004608 6.3989493670276 1.5397551722042
-1.5787309214075 6.3800240003841 4.6573275753690
-3.1699473503278 7.2666114099309 10.7523758807070
-4.7521293883299 10.0282007703935 7.6512811961383
-3.1622517061353 9.1365842332490 1.5400297599050
-3.1593774088231 9.1174055925214 4.6574755142694
-4.7369318692457 10.0174137910178 10.7639740721394
3.1653070655282 1.7956061648222 7.6283394756241
4.7401338990392 0.9236121824291 1.5401635054053
4.7428958544109 0.9045468744629 4.6575164567695
3.1560654394492 1.8125826459715 10.7564057145183
1.5671510403986 4.5707397210189 7.6206368266026
3.1592615897827 3.6608691632791 1.5394344559533
3.1628785324379 3.6425966371411 4.6563209357662
1.6029962747900 4.5255800648769 10.7616204242829
0.0052360700821 7.2959771876509 7.6462253432741
1.5785893086069 6.3986556873503 1.5392821498529
1.5825344262836 6.3803024595262 4.6567033387173
0.0052226042221 7.2697022735587 10.7593069000764
-1.5803854520345 10.0337201306216 7.6514870004388
-0.0014347146861 9.1366303328554 1.5402320158555
0.0014930667463 9.1171643634652 4.6576054384698
-1.5798007302520 10.0187274655472 10.7598290534279
6.3208349453151 1.8231475588351 7.6419334774621
7.9009180793083 0.9236084594205 1.5402279216055
7.9039392366811 0.9046086326053 4.6578041460704
6.3288596496090 1.8384809886953 10.7304683677458
4.7486019019750 4.5664837747043 7.6179780206452
6.3210114555558 3.6606592512951 1.5395785735537
6.3236204185268 3.6423729281252 4.6567118001673
3.1899764579324 7.2833176444569 7.6582880956079
4.7399128819183 6.3985376460781 1.5382143694499
4.7430005467313 6.3801838707527 4.6550421650126
3.1958341070571 7.2413813472482 10.7439157954334
1.5838507299092 10.0260236863729 7.6462993127243
3.1592003296024 9.1368645538955 1.5393640348531
3.1628986996180 9.1164318067758 4.6572358641688
1.5791494378093 10.0170407236574 10.7686166787024
9.4821074368662 1.8169336385052 7.6431950523657
11.0620365037188 0.9237493862455 1.5399219446547
11.0648803922108 0.9038004112415 4.6575494837196
9.4806013467999 1.8021275618612 10.7592214667262
7.9163832086536 4.5526154582228 7.6024777360018
9.4817001104045 3.6610448016842 1.5400330353050
9.4849240775381 3.6419900057422 4.6565070876667
7.8823895616301 4.5504924673270 10.7660523134452
6.2994270095047 7.3020540136646 7.6270197623704
7.9016117291512 6.3986213042710 1.5393954241032
7.9036612583399 6.3806270182747 4.6559988547653
6.3350442093551 7.2422814393239 10.7780989617289
4.7398220979979 10.0241262659973 7.6541968480464
6.3207298736746 9.1370029622147 1.5391287519525
6.3231168712247 9.1170816907745 4.6561424264657
4.7398159024379 10.0150848301470 10.7705707277579
4.6142482114676 4.3474636691251 10.5582150812643
