# Supplementary material for: Active States During the Reduction of CO2 by a MoS2 Electrocatalyst
Source: J Phys Chem Lett. 2023 Mar 27;14(13):3222–9. doi: 10.1021/acs.jpclett.2c03942 (PMC10084464; doi:10.1021/acs.jpclett.2c03942)
Supplement: Supplementary file 2 — jz2c03942_si_002.zip [file jz2c03942_si_002.zip › MoS2_CO_OH.POSCAR]

MoS2_CO_OH
1.0
12.64398  0.00000  0.00000
-6.32201 10.95003  0.00000
 0.00000  0.00000 27.29501
Mo S C H
32 63 1 1
Cartesian
-0.0128746206572 1.8263775226989 3.1004345973095
1.5802688969448 0.9130697365381 9.1686738933326
-1.6027735068881 4.5672780033855 3.1045802518932
-0.0297148282941 3.6500072790664 9.1283318250420
-3.1933606942089 7.3077787419618 3.1074128182205
-1.6073996353750 6.4012957725416 9.1414649512274
-4.7817376286640 10.0481399567956 3.1123618729544
-3.2021275930695 9.1376006021255 9.1718224558334
3.1549725088875 1.8206135692291 3.0958862776419
4.7387223048814 0.9125404956786 9.1812326336213
1.5654320883276 4.5596659637226 3.0991414776170
3.0997655037638 3.6094741484216 9.1860548184014
-0.0252045467668 7.3009101417224 3.1017318586595
1.5412122978220 6.3986362997235 9.1370961127072
-1.6152270768733 10.0421777077112 3.1051664835528
-0.0358056702120 9.1244630586803 9.1389308308718
6.3212890707746 1.8134214648446 3.0886187285559
7.9282502373862 0.8703897345703 9.1196460919466
4.7328019198883 4.5528682182656 3.0918752943956
6.4295115502120 3.5752316427059 9.3019545949202
3.1432289440149 7.2935343231147 3.0968125458034
4.7327536975137 6.4408542238530 9.1859054157413
1.5525471164472 10.0344696702833 3.0999876055549
3.1356901599393 9.1338657970082 9.1242998336621
9.4887813390071 1.8059455338060 3.0822621089657
11.0860259611464 0.8860526498012 9.1081551411555
7.8985528947108 4.5464135131361 3.0864240780366
9.5203803042985 3.6297460316722 9.1178870659579
6.3091508849980 7.2859421401831 3.0913051176739
7.8887780357511 6.3701984995453 9.1780783701708
4.7202611256858 10.0275192066551 3.0936089083183
6.3088593785055 9.1063239509672 9.1625614875753
0.0039540719944 1.8197310348684 7.5779929689506
1.5698412012664 0.9128385852271 1.5369100544644
1.5754757241842 0.9095309819369 4.6578502229925
-0.0239130300088 1.8291941142074 10.7014247439558
-1.5982289590601 4.5804143157134 7.5639775976236
-0.0202603242330 3.6532819122202 1.5403285338708
-0.0145770210127 3.6495498366175 4.6607761798007
-1.5834613201178 4.5740871041884 10.7000787518765
-3.2255407188097 7.3122663252997 7.6143682197802
-1.6107342030892 6.3936614945714 1.5434501922585
-1.6052405616174 6.3913827897948 4.6639274706010
-3.1742434195087 7.3141076720907 10.7307008141867
-4.7898582936216 10.0538412145296 7.6184418168555
-3.2006546674459 9.1346349081048 1.5470185881968
-3.1937578553310 9.1311510015921 4.6683380019447
-4.7798663102609 10.0492558461226 10.7429911780700
3.1496750592821 1.8420329030210 7.6117331770830
4.7358593662605 0.9067897891379 1.5300226312648
4.7428592598845 0.9034260090055 4.6514639378026
3.1545152078931 1.8113544328411 10.7572598352908
1.5788054743521 4.5572326761180 7.5911084120770
3.1469173281024 3.6461339648786 1.5341881099438
3.1552330243036 3.6446511324236 4.6572106130876
1.4828705975905 4.5615729763228 10.7003155218703
-0.0368435496320 7.3093828517802 7.5719404519274
1.5576523373562 6.3863945667100 1.5383740676483
1.5629953178442 6.3839159837965 4.6585537929221
-0.0338315738865 7.3085358631830 10.7040152828994
-1.6338365553752 10.0696245688301 7.6115322055822
-0.0328460069554 9.1276711165260 1.5411617190705
-0.0275927422767 9.1248678456778 4.6615981751390
-1.6090979558800 10.0263014278565 10.7277469383550
6.3189466488746 1.8266534036423 7.6219626358790
7.9034737770379 0.8987320311960 1.5241759191017
7.9092335140930 0.8962465143367 4.6452501147715
6.4012750108761 1.6766249231459 10.7482441807212
4.7895594756939 4.5206285518630 7.7820294657678
6.3143635941352 3.6391155950062 1.5270928195139
6.3192268083942 3.6367907669431 4.6508112518105
3.1548788478210 7.2855216980123 7.5896457484770
4.7245124401321 6.3796734408613 1.5318649235624
4.7304298216447 6.3740347303298 4.6549328418465
3.1017324065846 7.3682312052163 10.6984501043416
1.5457014564900 10.0268496847078 7.5595711082585
3.1347693312369 9.1200019010947 1.5357232382584
3.1412894554877 9.1177330092225 4.6562413352382
1.5583375410878 10.0186120972359 10.6949734420391
9.4975409774097 1.8036844600503 7.5515717703948
11.0709940204402 0.8918322957300 1.5175616643743
11.0770559948175 0.8888269751388 4.6382842292463
9.5183160192501 1.7917595637797 10.6724578475788
7.8876737240625 4.5452259810975 7.6201332158835
9.4812124936763 3.6325453686271 1.5219737722006
9.4867277965969 3.6295686860339 4.6430036204851
8.0581947747919 4.5490440697442 10.7472016699235
6.2886741105149 7.2803026180153 7.6086806154914
7.8904018624332 6.3727350545100 1.5254602863346
7.8972527365215 6.3692672711023 4.6469383573867
6.3187017610023 7.2939989359691 10.7537286962027
4.7365956963172 10.0194149313130 7.5716040214414
6.3022284152601 9.1126797074958 1.5300693693123
6.3083447483948 9.1101665608821 4.6510268139015
4.7148281942517 10.0403481512006 10.6950021787158
5.4361404078801 4.1449044509450 11.1716713014915
3.6760839252727 5.1687434660063 11.5394127691262
