# Supplementary material for: Active States During the Reduction of CO2 by a MoS2 Electrocatalyst
Source: J Phys Chem Lett. 2023 Mar 27;14(13):3222–9. doi: 10.1021/acs.jpclett.2c03942 (PMC10084464; doi:10.1021/acs.jpclett.2c03942)
Supplement: Supplementary file 2 — jz2c03942_si_002.zip [file jz2c03942_si_002.zip › MoS2_COH.POSCAR]

MoS2_COH
1.0
12.64398  0.00000  0.00000
-6.32201 10.95003  0.00000
 0.00000  0.00000 27.29501
Mo S C H
32 63 1 1
Cartesian
0.0001890278008 1.8314149374004 3.1391133442750
1.5918916817431 0.8765662749372 9.1828503248696
-1.5804989319350 4.5682514372807 3.1397266629267
0.0104271275240 3.6126873001676 9.1843990431739
-3.1609788346499 7.3061493231087 3.1385780893235
-1.5803614284344 6.3422182717008 9.1820623182174
-4.7412592150440 10.0440774310064 3.1388786072744
-3.1581267907779 9.0816647100999 9.1814176103156
3.1610072204300 1.8314048633771 3.1375272318206
4.7418431781864 0.8754168507865 9.1795642798104
1.5802641328540 4.5690735651766 3.1376678010710
3.1896071266908 3.6249284428968 9.1259754602606
-0.0000418516402 7.3061411105898 3.1385892802736
1.5782993816857 6.3465620372179 9.1670675369755
-1.5805125242351 10.0437836418289 3.1387388568740
-0.0028397791920 9.0814394680805 9.1815688246160
6.3219835894999 1.8313752983089 3.1375032122205
7.8914297687882 0.8762607692327 9.1825588142688
4.7414978705450 4.5691693778976 3.1368691493688
6.2937620549407 3.6246142866723 9.1267446333628
3.1604581547277 7.3070743812420 3.1371358215195
4.7421243175276 6.3191011258907 9.1166411161345
1.5802486439539 10.0440626484723 3.1388267467742
3.1632755540396 9.0776197707719 9.1715894996381
9.4828041212692 1.8314069438819 3.1390923271250
11.0634930293050 0.8716626346290 9.1836462470718
7.9027324300960 4.5690730176753 3.1376669822210
9.4728377411071 3.6126096644886 9.1838935397725
6.3225192525622 7.3070664972238 3.1371680296196
7.9054048659473 6.3468479423772 9.1667056052745
4.7414856058649 10.0442971980132 3.1382611943726
6.3201017197520 9.0779698430792 9.1709816399864
0.0050514676813 1.8031624487477 7.6366780981474
1.5799008075125 0.9367584542456 1.5781829839616
1.5815392170394 0.9012994254740 4.6961200483275
0.0076386197523 1.7683143218849 10.7440031394336
-1.5803783081745 4.5301836744932 7.6341746007404
-0.0009012643238 3.6740258376196 1.5784638495124
0.0014050645059 3.6381451233756 4.6965627732287
-1.5803319679143 4.5008377163189 10.7460205128893
-3.1513064274891 7.2780283442593 7.6221590687569
-1.5807690709961 6.4109408491810 1.5786816636130
-1.5802502876739 6.3755678876079 4.6963684328282
-3.1639090184423 7.2357188701900 10.7382747377676
-4.7356550781203 10.0187142160167 7.6288092225754
-3.1611038205904 9.1491882598150 1.5783593096621
-3.1605806118682 9.1130413504571 4.6962789052279
-4.7422424757081 9.9727252049620 10.7382165994174
3.1658909022307 1.7840761167330 7.6110101530257
4.7412259613238 0.9364140759514 1.5774108084095
4.7417800214062 0.9010741834546 4.6948232628738
3.1816984943174 1.8162108273384 10.7303048706953
1.5659966431937 4.5434699971326 7.6086799788692
3.1604879313478 3.6744143445155 1.5767554554576
3.1611178554305 3.6382924012152 4.6939053320213
1.6359125265690 4.5030015508089 10.7214667496706
-0.0096917524809 7.2777253570606 7.6224180983076
1.5796047482512 6.4122593417215 1.5772020016589
1.5810250487772 6.3759127039031 4.6949785714243
0.0036204829753 7.2356148449501 10.7384295004180
-1.5807069889559 10.0169267338946 7.6294372805272
-0.0004601151619 9.1491703017736 1.5783462080621
0.0001061463804 9.1130508769791 4.6962546126778
-1.5801807456737 9.9842001744243 10.7438167145831
6.3166824028175 1.7830100222745 7.6105813485745
7.9025723570553 0.9367545122365 1.5781466816115
7.9019969286129 0.9012470843533 4.6960867484274
6.3024512646574 1.8158277954551 10.7306673482963
4.7416108446855 4.5371421965401 7.5366042557677
6.3219742961599 3.6744227760349 1.5767573661076
6.3224001460817 3.6382756476766 4.6938892279712
3.1386187424155 7.2855322870641 7.5987871790415
4.7412437893639 6.4127380768255 1.5766672926074
4.7417449343060 6.3768694076093 4.6931129581691
3.1860347541357 7.2021075486794 10.7154473833038
1.5745312800098 10.0179225291910 7.6289612557259
3.1602426377468 9.1503366984634 1.5775554719099
3.1611915699508 9.1132397649147 4.6954780699257
1.5817955741405 9.9726267642350 10.7383290548178
9.4774595024466 1.8030564525033 7.6364193415467
11.0632394538839 0.9375002089561 1.5785214419626
11.0637592487261 0.9008925225356 4.6964434940784
9.4757265157993 1.7684517447018 10.7438562923332
7.9169948621562 4.5436630460778 7.6083076750681
9.4833714575516 3.6740248521173 1.5784597552624
9.4821487827464 3.6381427143700 4.6965608625787
7.8481344999054 4.5030831284970 10.7212456601700
6.3440604561332 7.2857612520921 7.5984962143407
7.9028404730764 6.4122580277185 1.5772039123089
7.9025293674551 6.3758963883654 4.6949725665242
6.2984790256007 7.2029025205127 10.7146372677015
4.7410407267231 10.0206261999259 7.6205448424523
6.3222294520810 9.1503363699627 1.5775985980100
6.3223135346813 9.1132584894579 4.6955100050758
4.7420165906472 9.9701807475943 10.7343276078066
4.7465473784063 4.5524723413928 10.3223027579048
4.7099928788319 5.3997286837388 12.0421099440123
