# Supplementary material for: Active States During the Reduction of CO2 by a MoS2 Electrocatalyst
Source: J Phys Chem Lett. 2023 Mar 27;14(13):3222–9. doi: 10.1021/acs.jpclett.2c03942 (PMC10084464; doi:10.1021/acs.jpclett.2c03942)
Supplement: Supplementary file 2 — jz2c03942_si_002.zip [file jz2c03942_si_002.zip › MoS2_COO_H.POSCAR]

MoS2_COO_H
1.0
12.64398  0.00000  0.00000
-6.32201 10.95003  0.00000
 0.00000  0.00000 27.29501
Mo S C H
32 63 1 1
Cartesian
-0.0068327449437 1.8247058474736 3.0918114958442
1.5785088331350 0.9213731699318 9.1869780939518
-1.5967496407026 4.5654853613226 3.0941513143803
-0.0201024697395 3.6586744921956 9.1465373545997
-3.1865808589634 7.3057980539742 3.0963664146771
-1.6055118025377 6.4043238831819 9.1573174987629
-4.7750906011458 10.0452020162613 3.0985929334992
-3.1973570600533 9.1398640217417 9.1895729211611
3.1605794347693 1.8196207793739 3.0892124561258
4.7233110037019 0.9305298540377 9.1577537788904
1.5717170906851 4.5591663285838 3.0914524634551
3.1189558753257 3.6727488392079 9.2099038024828
-0.0187003554700 7.2999243177637 3.0932961976194
1.5488896164157 6.4021145925121 9.1537904629273
-1.6077526039928 10.0403643082846 3.0963642507617
-0.0307318989519 9.1504895268474 9.1689197954124
6.3281521784839 1.8136768202426 3.0854974733171
7.9559606152574 0.8901029328523 9.1675180806587
4.7394272742737 4.5527602716941 3.0865592954468
6.4369097132681 3.5989872225120 9.2567643423456
3.1497894073506 7.2928770952780 3.0906910919818
4.6790993220648 6.3954311130265 9.2160037970854
1.5603522844201 10.0336926433945 3.0925133792332
3.1401574818364 9.1323243482857 9.1569883739655
9.4959208684666 1.8066438159822 3.0826098239746
11.1021061779535 0.8915029706822 9.1364714723449
7.9059438675595 4.5467920500435 3.0852924874052
9.5302864551093 3.6403573642403 9.1273881794697
6.3166470918690 7.2865941255191 3.0869732223787
7.8949310690812 6.3678953383030 9.1896760338601
4.7286338747963 10.0267371338610 3.0895631023601
6.3085603214962 9.1056180804401 9.1878338005700
0.0128732928792 1.8144439460463 7.5957988760982
1.5748154886233 0.9066603055390 1.5285849949432
1.5815085297408 0.9138238667327 4.6495915090255
-0.0099057414826 1.8444856992520 10.7252273806029
-1.5848738162559 4.5845144387351 7.5765551884890
-0.0146265104303 3.6464891893794 1.5314495170541
-0.0081975988294 3.6546497242675 4.6515718087424
-1.5810965682716 4.5818382524291 10.7123895157927
-3.2186235230039 7.3147831151719 7.6262959806694
-1.6045534561560 6.3867451678385 1.5334157179113
-1.5986846246767 6.3960730274898 4.6539965906766
-3.1745363217881 7.3167960986932 10.7440975399782
-4.7846552062940 10.0449085614143 7.6383214362217
-3.1930609966160 9.1271046087162 1.5357108881476
-3.1876631278100 9.1355683017488 4.6572225615768
-4.7770868072876 10.0547550305537 10.7559403778849
3.1426656304389 1.8538663564803 7.6307871581519
4.7419862882495 0.9009171409735 1.5259285389447
4.7486273190669 0.9101676827900 4.6480632258504
3.1668174984497 1.8488337142081 10.7559875568247
1.5841429288790 4.5532333380446 7.6035249484996
3.1527018259402 3.6402492326812 1.5277796532956
3.1612481234086 3.6500716405040 4.6498269624512
1.5042195986471 4.5836601396651 10.7243361156807
-0.0346022873105 7.3250140993889 7.5980979647469
1.5634320045124 6.3806958643472 1.5307904588602
1.5694135686741 6.3894261235277 4.6515906020006
-0.0290298420725 7.3212468424317 10.7210292367581
-1.6345749484440 10.0660980451400 7.6208425251815
-0.0260196109107 9.1214728801495 1.5328982370014
-0.0198081694180 9.1300557923877 4.6534115184923
-1.6075803745153 10.0674997135636 10.7387637966571
6.3361313938323 1.8096614499680 7.6444162943867
7.9100034555592 0.8945745789872 1.5222282267171
7.9156351052294 0.9029782243636 4.6436113306945
6.5189412672281 1.7983292057830 10.8523870753483
4.7813537361836 4.5221218305104 7.7455197963713
6.3214153052608 3.6340722456078 1.5239190227930
6.3259985491397 3.6427908452261 4.6468481666376
3.1586303569439 7.2893213277507 7.6056793046802
4.7308655296754 6.3744246085477 1.5267513580839
4.7376226908593 6.3808767310441 4.6491814901342
3.0977986649944 7.3536300440161 10.7307301203015
1.5534472869832 10.0324079428209 7.5978847520987
3.1421855204917 9.1143988099984 1.5298581104522
3.1485790652469 9.1230715111290 4.6504823699933
1.5724543912930 10.0269686554208 10.7307582809018
9.5100346322951 1.7968152461075 7.5747356320759
11.0775289761138 0.8877810079733 1.5192218597161
11.0848925578004 0.8959778949878 4.6398585790819
9.5504802546066 1.8204702171496 10.7006602852006
7.9077775824453 4.5548766027732 7.6072104462981
9.4878523809341 3.6278853951241 1.5218273739241
9.4948216099951 3.6368767452653 4.6426597867410
8.0322378305805 4.5512226294921 10.7410720252381
6.2761060076193 7.2640096240733 7.6457184596891
7.8984510665764 6.3677828302798 1.5239231289736
7.9046255823938 6.3773885969698 4.6451164132976
6.2992457559695 7.2790436564799 10.7563743897971
4.7425433735850 10.0115152838275 7.6007165597894
6.3094523978018 9.1078670907525 1.5258379056909
6.3170944814599 9.1159966332842 4.6474669781186
4.7260398944258 10.0434186735002 10.7254924786665
5.3148420149945 4.2326501561851 11.0659476213653
7.3036617189587 2.3902035550453 11.8554493243233
