# Supplementary material for: Active States During the Reduction of CO2 by a MoS2 Electrocatalyst
Source: J Phys Chem Lett. 2023 Mar 27;14(13):3222–9. doi: 10.1021/acs.jpclett.2c03942 (PMC10084464; doi:10.1021/acs.jpclett.2c03942)
Supplement: Supplementary file 2 — jz2c03942_si_002.zip [file jz2c03942_si_002.zip › MoS2_COOH.POSCAR]

MoS2_COOH
1.0
12.64398  0.00000  0.00000
-6.32201 10.95003  0.00000
 0.00000  0.00000 27.29501
Mo S C H
32 63 1 1
Cartesian
-0.0115024558087 1.8275902466258 3.1275712987300
1.5707423281638 0.9092920671759 9.1810395793170
-1.5909640062694 4.5669014881707 3.1326551836711
-0.0074412345968 3.6607917722692 9.1869923863536
-3.1705257613726 7.3055404035171 3.1358833116070
-1.5923726342353 6.3866739687974 9.1952959277528
-4.7489067924547 10.0453514032389 3.1403666619344
-3.1757929619506 9.1241391718582 9.1963459081587
3.1430136946761 1.8254381917419 3.1223461916012
4.7142064747067 0.8964601065387 9.1793686115801
1.5644778498765 4.5641512270101 3.1269878834422
3.1272936792750 3.6009693395803 9.1674484730345
-0.0156248692497 7.3032661848296 3.1296785864881
1.5732087969671 6.3911024280796 9.1877506785709
-1.5952143484798 10.0429572477199 3.1336309685523
-0.0191463891314 9.1191359139744 9.1689051693685
6.2965937078804 1.8234316024997 3.1147784142947
7.8889046153675 0.8921353900789 9.1372964564779
4.7180554838218 4.5619684459610 3.1177182518128
6.3251372233822 3.5955754493531 9.3078915740386
3.1392482928760 7.3011812763849 3.1231895692852
4.6930471564386 6.4510519968080 9.2680696812282
1.5590905240196 10.0411566366299 3.1277602132891
3.1329258440491 9.1545741886701 9.1487561985134
9.4506421926067 1.8208729180091 3.1081600417636
11.0343323417192 0.9166491094892 9.1422710371787
7.8705049958223 4.5596592264982 3.1127390328258
9.4601931983332 3.6505476880530 9.1799093831835
6.2922224489142 7.2984738457239 3.1163702824697
7.8563253804162 6.3829930608796 9.2186200248103
4.7137558916472 10.0388403242426 3.1204744085214
6.2966392595816 9.1442120776684 9.1752176446961
0.0001244686271 1.8354987229359 7.6158251457693
1.5650409051066 0.9077822555507 1.5590758738443
1.5668938423665 0.9176220381914 4.6877827434916
-0.0110918887521 1.8354178755367 10.7419414842481
-1.5937788597538 4.5636689104681 7.6288682989243
-0.0142295653312 3.6474820560854 1.5637582827516
-0.0118203887405 3.6569818159303 4.6926282044970
-1.5718018101208 4.5740277128416 10.7655902346016
-3.1964381623925 7.2809702709760 7.6506299884181
-1.5939682667175 6.3857322653817 1.5672987048219
-1.5917318289468 6.3966927391689 4.6969759053544
-3.1564008307171 7.3173456894752 10.7764990345989
-4.7459897696503 10.0398665426559 7.6287118327347
-3.1733103279356 9.1252324088171 1.5711112986162
-3.1703865911788 9.1349219640729 4.7005038627374
-4.7413023630245 10.0602343141499 10.7661791256467
3.1374608864606 1.8133951348466 7.6071137155024
4.7183250068793 0.9054068900929 1.5525989502157
4.7221262988715 0.9151192683375 4.6818058547342
3.1483182634884 1.8218194692118 10.7575982225027
1.5794608780227 4.5491844897575 7.6178681977820
3.1391290712490 3.6441498916922 1.5568731645371
3.1451040166053 3.6558396218623 4.6884551669988
1.5903847668036 4.5650577752816 10.7493141651606
-0.0152920242560 7.2804748180834 7.6192848005905
1.5608310929694 6.3832187691574 1.5613397029255
1.5639513791272 6.3945719050238 4.6903560505932
-0.0118824284706 7.3103637132720 10.7481970144811
-1.6070329607945 10.0321799410246 7.6230414345694
-0.0187520460292 9.1230723934995 1.5650148214979
-0.0168361591888 9.1330634635281 4.6936130332640
-1.5907535253443 10.0287495710475 10.7521810559906
6.2830313620012 1.8285610721591 7.6278422509996
7.8724750197079 0.9029621486603 1.5459861358483
7.8751721963156 0.9140726312293 4.6755907378927
6.3527558160627 1.6929997455338 10.7479217982030
4.7539075267522 4.5615472970917 7.7775762827815
6.2936721685692 3.6419932751657 1.5489231389886
6.2945760525084 3.6532565662462 4.6805925312735
3.1644898862788 7.2873159821038 7.6263958058026
4.7142809796532 6.3817178101186 1.5532349901394
4.7176746825833 6.3898920162895 4.6841028215210
3.0768351744662 7.4194354667097 10.7459189332900
1.5468932083391 10.0316524244431 7.5823971147998
3.1351149724652 9.1211890536623 1.5586434417497
3.1387320004331 9.1314935575886 4.6874347011929
1.5606714382379 10.0452186986605 10.7214146339215
9.4564912027505 1.8388045897513 7.5862456294378
11.0264362078853 0.9007402749809 1.5384532952011
11.0301016011332 0.9115058404928 4.6675585336639
9.4616174967273 1.8124013186594 10.7180047243784
7.8360688833305 4.5475296706054 7.6657912642630
9.4469538532343 3.6401065078930 1.5435115354673
9.4496309376666 3.6511728006012 4.6732635680568
7.9332552739318 4.5668566394358 10.7941620232268
6.2657383806092 7.2795950386719 7.6531020105950
7.8675751968084 6.3784259813897 1.5470140092707
7.8707757721443 6.3894391586345 4.6773873143048
6.3134081463526 7.3761235453933 10.7712412168355
4.7288313468105 10.0459127700430 7.5901081641892
6.2891630219996 9.1183370652603 1.5513358361010
6.2928372789955 9.1283735587434 4.6806552357269
4.7085194667346 10.0687119097081 10.7254981841257
5.1749532445359 4.1946488957143 11.0678448982707
4.8108737166784 4.2422505257589 12.9169467692608
